# Supplementary material for: Neuron-Specific Enolase (NSE) Predicts Long-Term Mortality in Adult Patients after Cardiac Arrest: Results from a Prospective Trial
Source: Medicines (Basel). 2021 Nov 17;8(11):72. doi: 10.3390/medicines8110072 (PMC8624292; doi:10.3390/medicines8110072)
Supplement: Supplementary file 1 [file medicines-08-00072-s001.zip]

Archive with 1 entries (1 files):
- medicines-1363421 supp.pdf
